# Supplementary material for: Vaccine-Associated Autoimmunity: From Clinical Signals to Immune Pathways
Source: Vaccines (Basel). 2025 Oct 30;13(11):1112. doi: 10.3390/vaccines13111112 (PMC12656999; doi:10.3390/vaccines13111112)
Supplement: Supplementary file 1 [file vaccines-13-01112-s001.zip]

Archive with 1 entries (1 files):
- vaccines-3921342-supplementary.pdf
